# Supplementary material for: Surface Engineering of Non-Equiatomic TiZrNbTaMo HEA by MAO Treatment in a Cu-Rich Electrolyte for Biomedical Applications
Source: Materials (Basel). 2026 Jan 3;19(1):174. doi: 10.3390/ma19010174 (PMC12786585; doi:10.3390/ma19010174)
Supplement: Supplementary file 1 [file materials-19-00174-s001.zip]

Archive with 1 entries (1 files):
- materials-4004192-supplementary.pdf
